# Supplementary material for: Supported Nanostructured MoxC Materials for the Catalytic Reduction of CO2 through the Reverse Water Gas Shift Reaction
Source: Nanomaterials (Basel). 2022 Sep 13;12(18):3165. doi: 10.3390/nano12183165 (PMC9506042; doi:10.3390/nano12183165)
Supplement: Supplementary file 1 [file nanomaterials-12-03165-s001.zip]

Archive with 1 entries (1 files):
- nanomaterials-1861928-supplementary.pdf
